# Supplementary material for: Magnetophotoselection in the Investigation of Excitonically Coupled Chromophores: The Case of the Water-Soluble Chlorophyll Protein
Source: Molecules. 2022 Jun 7;27(12):3654. doi: 10.3390/molecules27123654 (PMC9227413; doi:10.3390/molecules27123654)
Supplement: Supplementary file 1 [file molecules-27-03654-s001.zip]

Archive with 1 entries (1 files):
- molecules-1735860-supplementary.pdf
